# Supplementary material for: Developing Qualitative Plasmid DNA Reference Materials to Detect Mechanisms of Quinolone and Fluoroquinolone Resistance in Foodborne Pathogens
Source: Foods. 2022 Jan 7;11(2):154. doi: 10.3390/foods11020154 (PMC8775000; doi:10.3390/foods11020154)
Supplement: Supplementary file 1 [file foods-11-00154-s001.zip]

Archive with 1 entries (1 files):
- foods-1516153-supplementary.pdf
